# Supplementary material for: Phytotoxic Strains of Fusarium commune Isolated from Truffles
Source: J Fungi (Basel). 2024 Jun 29;10(7):463. doi: 10.3390/jof10070463 (PMC11278203; doi:10.3390/jof10070463)
Supplement: Supplementary file 1 [file jof-10-00463-s001.zip]

Archive with 1 entries (1 files):
- jof-3037763-supplementary.pdf
